# Supplementary material for: A Moexitecan Magnetic Liposomal Strategy for Ferroptosis-Enhanced Chemotherapy
Source: Pharmaceutics. 2023 Jul 24;15(7):2012. doi: 10.3390/pharmaceutics15072012 (PMC10386037; doi:10.3390/pharmaceutics15072012)
Supplement: Supplementary file 1 [file pharmaceutics-15-02012-s001.zip]

Archive with 1 entries (1 files):
- pharmaceutics-2457009-supplementary.pdf
